# Supplementary material for: Implementing Trauma-Informed Care—Settings, Definitions, Interventions, Measures, and Implementation across Settings: A Scoping Review
Source: Healthcare (Basel). 2024 Apr 27;12(9):908. doi: 10.3390/healthcare12090908 (PMC11083630; doi:10.3390/healthcare12090908)
Supplement: Supplementary file 1 [file healthcare-12-00908-s001.zip]

Archive with 1 entries (1 files):
- healthcare-2861134-supplementary.pdf
